# Supplementary material for: Temporal Changes in Faecal Microbiota Composition and Diversity in Dairy Cows Supplemented with a Lactobacillus-Based Direct-Fed Microbial
Source: Animals (Basel). 2024 Nov 27;14(23):3437. doi: 10.3390/ani14233437 (PMC11640597; doi:10.3390/ani14233437)
Supplement: Supplementary file 1 [file animals-14-03437-s001.zip]

Archive with 1 entries (1 files):
- animals-3267556-supplementary.pdf
